# Supplementary material for: CalmBelt: Rapid SARS-CoV-2 Genome Characterization for Outbreak Tracking
Source: Front Med (Lausanne). 2021 Dec 14;8:790662. doi: 10.3389/fmed.2021.790662 (PMC8712659; doi:10.3389/fmed.2021.790662)
Supplement: Supplementary File 1 — Acknowledgment table SARS-CoV-2 genomes collected in Singapore from GISAID (30 June 2021). [file Table_1.XLSX]

## Sheet: Sheet1
Id	Lineage	Clade	SNPs	Deletion	Insertion	Amino acid	GISAID ID	Collection Date	Sample Group
S102	B.6.6	O	A3951G, C6310A, C6312A, G11083T, C13730T, T16542C, G17427T, C18894T, C19524T, C23929T, C28311T, G29616T			N: P13L NSP12: A97V NSP3: D411G, S1197R, T1198K NSP6: L37F ORF10: R20I	hCoV-19/Singapore/763/2020	2020-06-19	D8
S103	B.6.8	O	C2094T, C6310A, C10319T, C13730T, A15249G, G16014A, C19524T, C23185T, C23929T, G25644T, G26769A, C27998T, C28311T	C6312-, T11082-, G11083-		M: A83T N: P13L NSP12: A97V NSP2: S430L NSP3: S1197R, T1198X NSP5: L89F NSP6: L37X	hCoV-19/Singapore/835/2020	2020-06-17	D5
S104	B.6.6	O	A3951G, C6310A, C6312A, G9500A, G11083T, C13730T, T16542C, G17427T, C18894T, C19524T, C23929T, C28311T, G29616T			N: P13L NSP12: A97V NSP3: D411G, S1197R, T1198K NSP4: A316T NSP6: L37F ORF10: R20I	hCoV-19/Singapore/764/2020	2020-06-17	D8
S105	B.6	O	C6312A, C13730T, C19524T, C23185T, C23929T, C28311T	C6310-, T11081-, T11082-, G11083-		N: P13L NSP12: A97V NSP3: S1197X, T1198K NSP6: L37-	hCoV-19/Singapore/836/2020	2020-06-16	D6
S106	B.6.6	O	C6310A, C6312A, G9500A, G11083T, C13730T, G17427T, C18894T, C19524T, C23929T, C28311T, G29616T			N: P13L NSP12: A97V NSP3: S1197R, T1198K NSP4: A316T NSP6: L37F ORF10: R20I	hCoV-19/Singapore/765/2020	2020-06-11	D8
S107	B.6.6	O	C4893T, C6310A, C6312A, G11083T, A11228G, C13730T, C19524T, C23185T, C23929T, A24915T, C28311T			N: P13L NSP12: A97V NSP3: T725I, S1197R, T1198K NSP6: L37F, M86V S: D1118V	hCoV-19/Singapore/752/2020	2020-06-10	D6
S108	B.6.6	O	C4893T, C6310A, C6312A, G11083T, A11228G, C13730T, C19524T, C23185T, C23929T, A24915T, C28311T			N: P13L NSP12: A97V NSP3: T725I, S1197R, T1198K NSP6: L37F, M86V S: D1118V	hCoV-19/Singapore/753/2020	2020-06-10	D6
S109	B.6	O	A231G, C2937T, C6312A, G11083T, C13730T, C19524T, C23185T, C23929T, C25000T, C27297T, C28311T	C6310-		N: P13L NSP12: A97V NSP3: T73I, S1197X, T1198K NSP6: L37F	hCoV-19/Singapore/754/2020	2020-06-08	D6
S110	B.6.6	O	C6310A, C6312A, G11083T, C13730T, C19524T, C23185T, C23929T, C28311T			N: P13L NSP12: A97V NSP3: S1197R, T1198K NSP6: L37F	hCoV-19/Singapore/755/2020	2020-06-06	D6
S111	B.6.6	L	C6310A, C6312A, C13730T, T16542C, G17427T, C18894T, C19524T, G20356A, T20430A, C23929T, A27486G, A27489G, A27571G, A27579G, G27589T, C28311T, C29545T, G29616T			N: P13L NSP12: A97V NSP15: G246S NSP3: S1197R, T1198K ORF10: R20I ORF7a: S60G, A66S	hCoV-19/Singapore/756/2020	2020-06-05	D8
S112	B.6.6	L	C4893T, C6310A, C6312A, A11228G, C13730T, C19524T, C23185T, C23929T, A24915T, C28311T			N: P13L NSP12: A97V NSP3: T725I, S1197R, T1198K NSP6: M86V S: D1118V	hCoV-19/Singapore/757/2020	2020-06-05	D6
S113	B.6.6	O	C4893T, C6310A, C6312A, G11083T, A11228G, C13730T, C19524T, C23185T, C23929T, A24915T, C28311T			N: P13L NSP12: A97V NSP3: T725I, S1197R, T1198K NSP6: L37F, M86V S: D1118V	hCoV-19/Singapore/767/2020	2020-06-04	D6
S114	B.6.6	O	C4893T, C6310A, C6312A, G11083T, A11228G, C13730T, C19524T, C23185T, C23929T, A24915T, C28311T			N: P13L NSP12: A97V NSP3: T725I, S1197R, T1198K NSP6: L37F, M86V S: D1118V	hCoV-19/Singapore/768/2020	2020-06-03	D6
S115	B.6.6	O	A3951G, C6310A, C6312A, G9500A, G11083T, C13730T, A14041G, T16542C, G17427T, C18894T, C19524T, C23929T, C28311T, G29616T			N: P13L NSP12: A97V, I201V NSP3: D411G, S1197R, T1198K NSP4: A316T NSP6: L37F ORF10: R20I	hCoV-19/Singapore/769/2020	2020-07-14	D9
S116	B.6.6	O	G3065T, A3951G, C6310A, C6312A, G9500A, G11083T, C13730T, T16542C, G17427T, C18894T, C19524T, C23929T, C28311T, G29616T			N: P13L NSP12: A97V NSP3: G116C, D411G, S1197R, T1198K NSP4: A316T NSP6: L37F ORF10: R20I	hCoV-19/Singapore/770/2020	2020-07-16	D8
S119	B.6.4	O	C6310A, C6312A, G11083T, C12400T, C13730T, C19524T, T21775C, C23929T, G25907A, C28311T			N: P13L NSP12: A97V NSP3: S1197R, T1198K NSP6: L37F ORF3a: G172D	hCoV-19/Singapore/773/2020	2020-07-15	D8
S120	B.6.6	O	A3951G, C6310A, C6312A, G9500A, G11083T, C13730T, T16542C, G17427T, C18894T, C19524T, C23929T, C28311T, G29616T, C29719T			N: P13L NSP12: A97V NSP3: D411G, S1197R, T1198K NSP4: A316T NSP6: L37F ORF10: R20I	hCoV-19/Singapore/774/2020	2020-07-14	D8
S124	B.6.6	O	A3951G, C6310A, C6312A, G9500A, G11083T, C13730T, T16542C, G17427T, C18894T, C19524T, C23929T, C28311T, G29616T			N: P13L NSP12: A97V NSP3: D411G, S1197R, T1198K NSP4: A316T NSP6: L37F ORF10: R20I	hCoV-19/Singapore/778/2020	2020-07-12	D8
S125	B.6.4	O	C6310A, C6312A, G11083T, C12400T, C13730T, C19524T, T21775C, C23929T, G25907A, C28311T			N: P13L NSP12: A97V NSP3: S1197R, T1198K NSP6: L37F ORF3a: G172D	hCoV-19/Singapore/779/2020	2020-07-11	D8
S126	B.6.6	O	C6310A, C6312A, G8131T, G11083T, C13730T, C17410T, C19524T, C23929T, C26735T, G27852A, G27967C, C28311T, C29739G			N: P13L NSP12: A97V NSP13: R392C NSP3: S1197R, T1198K, K1804N NSP6: L37F ORF7b: E33K ORF8: C25S	hCoV-19/Singapore/780/2020	2020-07-07	D12
S127	B.6.6	O	C1302T, A2818C, C6310A, C6312A, G11083T, C13730T, G17539A, C19524T, C23185T, C23929T, C28311T	T21991-, T21992-, A21993-		N: P13L NSP12: A97V NSP13: D435N NSP2: T166I NSP3: K33N, S1197R, T1198K NSP6: L37F S: Y144-	hCoV-19/Singapore/781/2020	2020-06-19	D12
S128	B.6.3	O	C6312A, C8139T, G11083T, C13019T, C13730T, C23929T, G25049T, G25740T, G25769A, C25844T, C28311T, G28436T			N: P13L, A55S NSP12: A97V NSP3: T1198K, S1807F NSP6: L37F ORF3a: Q116H, R126K, T151I S: D1163Y	hCoV-19/Singapore/782/2020	2020-06-18	D2
S129	B.6.6	O	C3261T, C6040T, C6310A, C6312A, G11083T, C11460T, C13730T, C15277T, C19524T, C23520T, C23929T, C25460T, G26828T, T27499C, C28311T			N: P13L NSP12: A97V, H613Y NSP3: T181I, S1197R, T1198K NSP6: L37F, S163F ORF3a: A23V ORF7a: S36P S: A653V	hCoV-19/Singapore/783/2020	2020-06-13	D2
S130	B.6.6	O	C3261T, C6040T, C6310A, C6312A, G11083T, C11460T, C13730T, C15277T, C19524T, C23520T, C23929T, C25460T, G26828T, T27499C, C28311T			N: P13L NSP12: A97V, H613Y NSP3: T181I, S1197R, T1198K NSP6: L37F, S163F ORF3a: A23V ORF7a: S36P S: A653V	hCoV-19/Singapore/784/2020	2020-06-09	D2
S131	B.6.6	O	C2445T, T4369A, C6310A, C6312A, G11083T, C12488T, A12556G, C13730T, C23185T, C23929T, C28311T			N: P13L NSP12: A97V NSP2: T547I NSP3: S1197R, T1198K NSP6: L37F NSP8: P133S	hCoV-19/Singapore/785/2020	2020-06-06	D12
S132	B.6	O	A1558G, C3261T, C6312A, T8566C, G11083T, C13730T, C19524T, C23929T, C28311T, G29715A	G6309-, C6310-		N: P13L NSP12: A97V NSP2: I251M NSP3: T181I, S1197X, T1198K NSP6: L37F	hCoV-19/Singapore/786/2020	2020-06-03	D2
S133	B.6.4	O	C6310G, C6312A, A6397C, A10982G, C12400T, C13730T, C19524T, T21775C, C23929T, G25907A, C28311T	T11082-, G11083-		N: P13L NSP12: A97V NSP3: S1197R, T1198K NSP6: K4E, L37X ORF3a: G172D	hCoV-19/Singapore/837/2020	2020-07-29	D8
S134	B.6	O	A3951G, C6312A, G9500A, C13730T, T16542C, G17427T, C18894T, C19524T, C23929T, C28311T, G29616T	C6310-, T11082-, G11083-		N: P13L NSP12: A97V NSP3: D411G, S1197X, T1198K NSP4: A316T NSP6: L37X ORF10: R20I	hCoV-19/Singapore/838/2020	2020-07-26	D10
S135	B.6	O	C6310A, G9500A, G13004A, C13730T, T16542C, G17427T, C18894T, C19524T, C23029T, C23929T, A25958G, C28311T, G28899C, G29616T	C6312-, T11082-, G11083-		N: P13L, R209T NSP12: A97V NSP3: S1197R, T1198X NSP4: A316T NSP6: L37X NSP9: A107T ORF10: R20I ORF3a: Y189C	hCoV-19/Singapore/839/2020	2020-07-26	D10
S136	B.6	O	C615A, G3250T, C6312A, C6968T, C13730T, C14177T, A16441C, C19524T, C23185T, C23929T, C27925T, C28311T	C6310-, T11082-, G11083-		N: P13L NSP1: A117D NSP12: A97V, T246I NSP13: S69R NSP3: E177D, S1197X, T1198K NSP6: L37X ORF8: T11I	hCoV-19/Singapore/840/2020	2020-07-22	D2
S137	B.6	O	C615A, G3250T, C6312A, C6968T, C13730T, C14177T, A16441C, C19524T, C23185T, C23929T, C27925T, C28311T	C6310-, T11082-, G11083-		N: P13L NSP1: A117D NSP12: A97V, T246I NSP13: S69R NSP3: E177D, S1197X, T1198K NSP6: L37X ORF8: T11I	hCoV-19/Singapore/841/2020	2020-07-22	D2
S138	B.6	O	G5690A, C6312A, C12400T, C13730T, C19524T, T21775C, C23929T, G25907A, C28311T	C6310-, T11082-, G11083-		N: P13L NSP12: A97V NSP3: A991T, S1197X, T1198K NSP6: L37X ORF3a: G172D	hCoV-19/Singapore/842/2020	2020-07-19	D8
S139	B.6.4	O	C6310A, A6397C, A10982G, C12400T, C13730T, C19524T, T21775C, C23929T, G25907A, C28311T	C6312-, T11082-, G11083-		N: P13L NSP12: A97V NSP3: S1197R, T1198X NSP6: K4E, L37X ORF3a: G172D	hCoV-19/Singapore/843/2020	2020-07-19	D8
S15	B	L	A23359G				hCoV-19/Singapore/24nan/2020	2020-03-03	C
S153	B.6.6	O	C1191T, T5798C, C6310A, C6312A, G11719A, C13730T, A14033C, C19524T, C23185T, C23929T, C27416T, C28311T, A29391G	G11083-		N: P13L, K373R NSP12: A97V, N198T NSP2: P129L NSP3: S1197R, T1198K NSP6: L37X ORF7a: A8V	hCoV-19/Singapore/743/2020	2020-07-04	D6
S154	B.6.6	O	T4996C, C6310A, C6312A, G9500A, T12775G, C13730T, T16542C, G17427T, C18894T, C19524T, C23929T, T26957C, C28311T, G29616T	G11083-, C29738-, C29739-, A29740-, C29741-, G29742-, C29743-, G29744-, G29745-, A29746-, G29747-, T29748-, A29749-, C29750-, G29751-, A29752-, T29753-, C29754-, G29755-, A29756-, G29757-, T29758-, G29759-, T29760-		N: P13L NSP12: A97V NSP3: S1197R, T1198K NSP4: A316T NSP6: L37X ORF10: R20I	hCoV-19/Singapore/739/2020	2020-07-06	D8
S155	B.6.6	O	A3951G, C6310A, C6312A, G9500A, G11083T, C13730T, T16542C, G17427T, C18894T, C19524T, C23929T, C28311T, G29616T			N: P13L NSP12: A97V NSP3: D411G, S1197R, T1198K NSP4: A316T NSP6: L37F ORF10: R20I	hCoV-19/Singapore/740/2020	2020-07-06	D8
S156	B.6.6	O	A3951G, C6310A, C6312A, G9500A, C13730T, T16542C, G17427T, C18894T, C19524T, C23929T, C28311T, G29616T	G11083-		N: P13L NSP12: A97V NSP3: D411G, S1197R, T1198K NSP4: A316T NSP6: L37X ORF10: R20I	hCoV-19/Singapore/741/2020	2020-07-06	D8
S157	B.6.6	O	A1558G, C3261T, G6309A, C6310A, C6312A, T8566C, C13730T, C19524T, C23929T, C28311T, G29715A	G11083-		N: P13L NSP12: A97V NSP2: I251M NSP3: T181I, S1197K, T1198K NSP6: L37X	hCoV-19/Singapore/786/2020	2020-06-03	D2
S16	B.6.6	O	C6310A, C6312A, G11083T, C13730T, C19524T, C23185T, C23929T, C28311T			N: P13L NSP12: A97V NSP3: S1197R, T1198K NSP6: L37F	hCoV-19/Singapore/372/2020	2020-04-04	D / D4
S17	B.6.6	O	C6310A, C6312A, G11083T, C13730T, C19524T, C23929T, C28311T			N: P13L NSP12: A97V NSP3: S1197R, T1198K NSP6: L37F	hCoV-19/Singapore/371/2020	2020-04-06	D / D11
S18	B.6.6	O	C6310A, C6312A, G11083T, C13730T, C19524T, C23929T, C28311T			N: P13L NSP12: A97V NSP3: S1197R, T1198K NSP6: L37F	hCoV-19/Singapore/370/2020	2020-04-06	C
S20	B.6.6	O	C6310A, C6312A, G11083T, C13730T, C19524T			NSP12: A97V NSP3: S1197R, T1198K NSP6: L37F	hCoV-19/Singapore/368nan/2020	2020-04-05	H
S21	B.1	GH	C241T, C1059T, C3037T, C14408T, G15760A, A23403G, G25563T			NSP12: P323L, G774S NSP2: T85I ORF3a: Q57H S: D614G	hCoV-19/Singapore/367/2020	2020-03-17	H
S28	B	L					hCoV-19/Singapore/317nan/2020	2020-03-13	H
S29	A.1	S	A6424C, C8782T, C17747T, A17858G, C18060T, T22207C, A24694T, T28144C			NSP13: P504L, Y541C NSP3: E1235D ORF8: L84S	hCoV-19/Singapore/319/2020	2020-03-14	C
S30	B	L	A25060G				hCoV-19/Singapore/1nan/2020	2020-01-23	C
S31	B	L	G27147C			M: D209H	hCoV-19/Singapore/2nan/2020	2020-01-27	C
S32	B	L	C10833T, A13631G, C19961A			NSP12: N64S NSP15: T114K NSP5: A260V	hCoV-19/Singapore/323nan/2020	2020-03-28	H
S37	B.1	GH	C241T, C1059T, C3037T, C14408T, A23403G, G25563T			NSP12: P323L NSP2: T85I ORF3a: Q57H S: D614G	hCoV-19/Singapore/369/2020	2020-04-06	C
S39	B.6.6	O	C6310A, C6312A, C9985T, G11083T, C13730T, A19494G, C19524T, C23929T, C28311T			N: P13L NSP12: A97V NSP3: S1197R, T1198K NSP6: L37F	hCoV-19/Singapore/544/2020	2020-06-02	D5
S41	B	L	C3743T, C14877T, C16948T, A28792G			NSP13: P238S NSP3: H342Y	hCoV-19/Singapore/318/2020	2020-06-02	D1
S42	B	L	C3743T, C14877T, C16948T, A28792G			NSP13: P238S NSP3: H342Y	hCoV-19/Singapore/316/2020	2020-06-02	D1
S43	B.6.6	O	C3261T, C6310A, C6312A, T8566C, G11083T, C13730T, C19524T, C23929T, C28311T, G29715A			N: P13L NSP12: A97V NSP3: T181I, S1197R, T1198K NSP6: L37F	hCoV-19/Singapore/537/2020	2020-06-02	D1
S44	B	L	C3743T, C14877T, C16948T, A28792G			NSP13: P238S NSP3: H342Y	hCoV-19/Singapore/538/2020	2020-06-02	D1
S45	B.6.6	O	C6310A, C6312A, G11083T, C13730T, C19524T, C23185T, C23929T, C28311T			N: P13L NSP12: A97V NSP3: S1197R, T1198K NSP6: L37F	hCoV-19/Singapore/539/2020	2020-06-02	D1
S46	B.6.6	O	C4893T, C6310A, C6312A, G11083T, A11228G, C13730T, C19524T, C23185T, C23929T, A24915T, C28311T			N: P13L NSP12: A97V NSP3: T725I, S1197R, T1198K NSP6: L37F, M86V S: D1118V	hCoV-19/Singapore/540/2020	2020-06-02	D1
S47	B.6.6	O	C6310A, C6312A, C9891T, G11083T, C13730T, C19524T, C23185T, C23929T, C25047T, C28311T	A518-, T519-, G520-, A27386-		N: P13L NSP1: M85- NSP12: A97V NSP3: S1197R, T1198K NSP4: A446V NSP6: L37F ORF6: *62X S: P1162L	hCoV-19/Singapore/541/2020	2020-06-02	D6
S48	B.6.6	O	C3261T, C6040T, C6310A, C6312A, G11083T, C13730T, C15277T, C19524T, C23929T, T27499C, C28311T			N: P13L NSP12: A97V, H613Y NSP3: T181I, S1197R, T1198K NSP6: L37F ORF7a: S36P	hCoV-19/Singapore/542/2020	2020-06-02	D6
S49	B.6.6	O	C3261T, C6040T, C6310A, C6312A, G11083T, C13730T, C15277T, C19524T, C23929T, T27499C, C28311T			N: P13L NSP12: A97V, H613Y NSP3: T181I, S1197R, T1198K NSP6: L37F ORF7a: S36P	hCoV-19/Singapore/543/2020	2020-06-02	D6
S50	B.6.6	O	C6310A, C6312A, G11083T, C13730T, A19494G, C19524T, C23929T, C28311T, A28855T			N: P13L NSP12: A97V NSP3: S1197R, T1198K NSP6: L37F	hCoV-19/Singapore/545/2020	2020-05-28	D5
S51	B.6.6	O	G914C, C3261T, C6310A, C6312A, T8566C, G11083T, C13730T, C19524T, C19687T, C23929T, C24370A, T27318C, C28311T			N: P13L NSP12: A97V NSP15: P23S NSP2: E37Q NSP3: T181I, S1197R, T1198K NSP6: L37F S: D936E	hCoV-19/Singapore/546/2020	2020-05-27	D3
S52	B.6.6	O	C6040T, C6310A, C6312A, G11083T, C13730T, G17592T, C19524T, C23929T, T27588A, C28311T			N: P13L NSP12: A97V NSP3: S1197R, T1198K NSP6: L37F ORF7a: F65L	hCoV-19/Singapore/547/2020	2020-05-27	D3
S53	B.6.3	O	C6312A, C8139T, G11083T, C13730T, G20557A, C23929T, G25769A, C26606T, C28311T, C28887T			N: P13L, T205I NSP12: A97V NSP15: V313I NSP3: T1198K, S1807F NSP6: L37F ORF3a: R126K	hCoV-19/Singapore/548/2020	2020-05-27	D2
S54	B.6.6	O	C6310A, C6312A, G11083T, T11296C, C13730T, C19524T, C23185T, C23929T, C25002T, G25687T, C28311T			N: P13L NSP12: A97V NSP3: S1197R, T1198K NSP6: L37F ORF3a: A99S S: S1147L	hCoV-19/Singapore/549/2020	2020-05-18	D1
S55	B.6.3	O	C6312A, C8139T, C8832T, G11083T, C13730T, C23929T, C28311T			N: P13L NSP12: A97V NSP3: T1198K, S1807F NSP4: A93V NSP6: L37F	hCoV-19/Singapore/550/2020	2020-05-18	D5
S56	B.6.6	O	C6310A, C6312A, A9419G, G11083T, C13730T, T14483C, C19524T, C21721T, C23929T, C28311T			N: P13L NSP12: A97V, F348S NSP3: S1197R, T1198K NSP4: I289V NSP6: L37F	hCoV-19/Singapore/551/2020	2020-05-18	D7
S57	B.6.6	O	C6310A, C6312A, G8768T, G9500A, G11083T, C13730T, T16542C, G17427T, C18894T, C19524T, C23929T, A27675C, C28311T, G29616T			N: P13L NSP12: A97V NSP3: S1197R, T1198K NSP4: D72Y, A316T NSP6: L37F ORF10: R20I ORF7a: Q94H	hCoV-19/Singapore/552/2020	2020-06-06	D8
S64	B.6.6	O	C1489T, C4893T, C6310A, C6312A, G11083T, A11228G, C13730T, C19524T, C23185T, C23929T, A24915T, C28311T			N: P13L NSP12: A97V NSP3: T725I, S1197R, T1198K NSP6: L37F, M86V S: D1118V	hCoV-19/Singapore/733/2020	2020-06-22	D6
S65	B.6.6	O	C75T, A3951G, C6310A, C6312A, G9500A, G11083T, G13397T, C13730T, T16542C, G17427T, C18894T, C19524T, C23929T, C28311T, G29616T			N: P13L NSP10: G125C NSP12: A97V NSP3: D411G, S1197R, T1198K NSP4: A316T NSP6: L37F ORF10: R20I	hCoV-19/Singapore/734/2020	2020-06-22	D8
S67	B.6.6	O	T2992C, C6310A, C6312A, G9500A, G11083T, C13730T, C13740T, T16542C, G17427T, C18894T, C19524T, C23929T, C28311T, G29616T			N: P13L NSP12: A97V NSP3: S1197R, T1198K NSP4: A316T NSP6: L37F ORF10: R20I	hCoV-19/Singapore/721/2020	2020-06-24	D8
S68	B.6.6	O	A3569G, C6310A, C6312A, A9419G, G11083T, C13730T, C19524T, C23929T, C28311T			N: P13L NSP12: A97V NSP3: S284G, S1197R, T1198K NSP4: I289V NSP6: L37F	hCoV-19/Singapore/722/2020	2020-06-24	D5
S69	B.6.6	O	A3569G, C6310A, C6312A, A9419G, G11083T, C13730T, C19524T, C23929T, C28311T			N: P13L NSP12: A97V NSP3: S284G, S1197R, T1198K NSP4: I289V NSP6: L37F	hCoV-19/Singapore/723/2020	2020-06-24	D5
S70	B.6.6	O	C6310A, C6312A, G9500A, G11083T, C13730T, C13740T, T16542C, G17427T, C18894T, C19524T, C23929T, C28311T, G29616T			N: P13L NSP12: A97V NSP3: S1197R, T1198K NSP4: A316T NSP6: L37F ORF10: R20I	hCoV-19/Singapore/724/2020	2020-06-24	D8
S71	B.6.6	O	A3569G, C6310A, C6312A, A9419G, G11083T, C13730T, C19524T, C23929T, C28311T			N: P13L NSP12: A97V NSP3: S284G, S1197R, T1198K NSP4: I289V NSP6: L37F	hCoV-19/Singapore/725/2020	2020-06-24	D5
S72	B.6.6	O	C6310A, C6312A, G9500A, G11083T, C13730T, T16542C, G17427T, C18894T, C19524T, C23929T, C28311T, G29616T			N: P13L NSP12: A97V NSP3: S1197R, T1198K NSP4: A316T NSP6: L37F ORF10: R20I	hCoV-19/Singapore/726/2020	2020-06-24	D8
S73	B.6.6	O	A3951G, C6310A, C6312A, G9500A, G11083T, C13730T, T16542C, G17427T, C18894T, C19524T, C23929T, C28311T, G29616T			N: P13L NSP12: A97V NSP3: D411G, S1197R, T1198K NSP4: A316T NSP6: L37F ORF10: R20I	hCoV-19/Singapore/727/2020	2020-06-23	D8
S74	B.6.3	O	C815T, C1915T, C6312A, C8139T, G11083T, C13730T, G20557A, C23929T, G25769A, C26606T, C28311T, C28887T			N: P13L, T205I NSP12: A97V NSP15: V313I NSP2: R4C NSP3: T1198K, S1807F NSP6: L37F ORF3a: R126K	hCoV-19/Singapore/728/2020	2020-06-23	D2
S75	B.6.6	O	C6310A, C6312A, G9500A, G11083T, C13730T, C13740T, T16542C, G17427T, C18894T, C19524T, C23929T, C28311T, G29616T			N: P13L NSP12: A97V NSP3: S1197R, T1198K NSP4: A316T NSP6: L37F ORF10: R20I	hCoV-19/Singapore/729/2020	2020-06-22	D8
S76	B.6.6	O	C1594T, C6310A, C6312A, G9500A, G11083T, C13730T, T16542C, G17427T, C18894T, C19524T, C23929T, C28311T, G29616T			N: P13L NSP12: A97V NSP3: S1197R, T1198K NSP4: A316T NSP6: L37F ORF10: R20I	hCoV-19/Singapore/730/2020	2020-06-22	D8
S77	B.6.6	O	C3261T, C6040T, C6310A, C6312A, C10747T, G11083T, C11460T, C13730T, C15277T, C19524T, C23520T, C23929T, T27499C, C28311T			N: P13L NSP12: A97V, H613Y NSP3: T181I, S1197R, T1198K NSP6: L37F, S163F ORF7a: S36P S: A653V	hCoV-19/Singapore/731/2020	2020-06-22	D2
S78	B.6.6	O	C6310A, C6312A, G9500A, G11083T, C13730T, C13740T, T16542C, G17427T, C18894T, C19524T, C23929T, C28311T, G29616T			N: P13L NSP12: A97V NSP3: S1197R, T1198K NSP4: A316T NSP6: L37F ORF10: R20I	hCoV-19/Singapore/732/2020	2020-06-22	D8
S79	B.6.6	O	C6310A, C6312A, G11083T, C11779T, C13730T, C13740T, T16542C, G17427T, C18894T, C19524T, C23929T, G27047T, C28311T, G29616T			N: P13L NSP12: A97V NSP3: S1197R, T1198K NSP6: L37F ORF10: R20I	hCoV-19/Singapore/744/2020	2020-06-30	D8
S81	B.6.6	L	C4893T, C6310A, C6312A, C11074T, A11228G, A12235C, C13730T, C19524T, C23185T, C23929T, G24357T, A24915T, C28311T			N: P13L NSP12: A97V NSP3: T725I, S1197R, T1198K NSP6: M86V NSP8: E48D S: G932V, D1118V	hCoV-19/Singapore/742/2020	2020-07-04	D6
S82	B.6	O	C1191T, T5798C, C6312A, G11083T, G11719A, C13730T, A14033C, C19524T, C23185T, C23929T, C27416T, C28311T, A29391G	C6310-		N: P13L, K373R NSP12: A97V, N198T NSP2: P129L NSP3: S1197X, T1198K NSP6: L37F ORF7a: A8V	hCoV-19/Singapore/743/2020	2020-07-04	D6
S83	B.6.6	O	C6310A, C6312A, G11083T, C13730T, G17427T, C18894T, C19524T, C23929T, C28311T, G29616T			N: P13L NSP12: A97V NSP3: S1197R, T1198K NSP6: L37F ORF10: R20I	hCoV-19/Singapore/737/2020	2020-07-06	D8
S84	B.6.6	O	A3951G, C6310A, C6312A, G9500A, G11083T, C13730T, T16542C, G17427T, C18894T, C19524T, C23929T, C28311T, G29616T			N: P13L NSP12: A97V NSP3: D411G, S1197R, T1198K NSP4: A316T NSP6: L37F ORF10: R20I	hCoV-19/Singapore/738/2020	2020-07-06	D8
S85	B.6	L	T4996C, C6310A, T12775G, C13730T, T16542C, G17427T, C18894T, C19524T, C23929T, T26957C, C28311T, G29616T	C6312-		N: P13L NSP12: A97V NSP3: S1197R, T1198X ORF10: R20I	hCoV-19/Singapore/739/2020	2020-07-06	D8
S86	B.6	O	A3951G, C6312A, G9500A, G11083T, C13730T, T16542C, G17427T, C18894T, C19524T, C23929T, C28311T, G29616T	C6310-		N: P13L NSP12: A97V NSP3: D411G, S1197X, T1198K NSP4: A316T NSP6: L37F ORF10: R20I	hCoV-19/Singapore/740/2020	2020-07-06	D8
S87	B.6.6	O	A3951G, C6310A, C6312A, G9500A, C13730T, T16542C, G17427T, C18894T, C19524T, C23929T, C28311T, G29616T	G11083-		N: P13L NSP12: A97V NSP3: D411G, S1197R, T1198K NSP4: A316T NSP6: L37X ORF10: R20I	hCoV-19/Singapore/741/2020	2020-07-06	D8
S89	B.6.6	O	A3569G, C6310A, C6312A, C6361T, A9419G, G11083T, C13730T, C19524T, G22988A, C23929T, C28311T			N: P13L NSP12: A97V NSP3: S284G, S1197R, T1198K NSP4: I289V NSP6: L37F S: G476S	hCoV-19/Singapore/746/2020	2020-07-08	D5
S90	B.6.6	O	A3951G, C6310A, C6312A, T8191C, G9500A, G11083T, C13730T, T16542C, G17427T, C18894T, C19524T, C23929T, C28311T, G29616T			N: P13L NSP12: A97V NSP3: D411G, S1197R, T1198K NSP4: A316T NSP6: L37F ORF10: R20I	hCoV-19/Singapore/766_2/2020	2020-07-08	D8
S91	B.6	O	C1594T, C6310A, G9500A, C13730T, T16542C, G17427T, C18894T, C19524T, C23929T, C28311T, G29616T	C6312-, T11082-, G11083-		N: P13L NSP12: A97V NSP3: S1197R, T1198X NSP4: A316T NSP6: L37X ORF10: R20I	hCoV-19/Singapore/762/2020	2020-08-01	D8
S93	B.6.6	O	A3569G, C6310A, C6312A, A9419G, G11083T, C13730T, C19524T, C23929T, C28311T			N: P13L NSP12: A97V NSP3: S284G, S1197R, T1198K NSP4: I289V NSP6: L37F	hCoV-19/Singapore/747/2020	2020-07-01	D5
S94	B.6.6	O	A3951G, C6310A, C6312A, C6633T, G11083T, C13730T, T16542C, G17427T, C18894T, C19524T, C23929T, C28311T, G29616T			N: P13L NSP12: A97V NSP3: D411G, S1197R, T1198K, A1305V NSP6: L37F ORF10: R20I	hCoV-19/Singapore/748/2020	2020-06-22	D8
S95	B.6.6	O	C6310A, C6312A, G9500A, G11083T, G13004A, C13730T, T16542C, G17427T, C18894T, C19524T, C23029T, C23929T, C28311T, G28899C, G29616T			N: P13L, R209T NSP12: A97V NSP3: S1197R, T1198K NSP4: A316T NSP6: L37F NSP9: A107T ORF10: R20I	hCoV-19/Singapore/751/2020	2020-06-13	D8
S96	B.6.6	O	C4893T, C6310A, C6312A, G11083T, A11228G, C13730T, C19524T, C23185T, C23929T, A24915T, C28311T			N: P13L NSP12: A97V NSP3: T725I, S1197R, T1198K NSP6: L37F, M86V S: D1118V	hCoV-19/Singapore/749/2020	2020-06-15	D6
S97	B.6.6	O	C4893T, C6310A, C6312A, A8547G, A11228G, C13730T, C19524T, C23185T, C23929T, A24915T, C28311T	G11083-		N: P13L NSP12: A97V NSP3: T725I, S1197R, T1198K, K1943R NSP6: L37X, M86V S: D1118V	hCoV-19/Singapore/750/2020	2020-06-15	D6
S98	B.6	O	C4893T, C6312A, A8547G, A11228G, C13730T, C19524T, C23185T, C23929T, A24915T, C28311T	C6310-, T11082-, G11083-		N: P13L NSP12: A97V NSP3: T725I, S1197X, T1198K, K1943R NSP6: L37X, M86V S: D1118V	hCoV-19/Singapore/834/2020	2020-06-15	D6
