# Supplementary material for: CalmBelt: Rapid SARS-CoV-2 Genome Characterization for Outbreak Tracking
Source: Front Med (Lausanne). 2021 Dec 14;8:790662. doi: 10.3389/fmed.2021.790662 (PMC8712659; doi:10.3389/fmed.2021.790662)
Supplement: Supplementary File 2 — Detail of 99 de-identified positive cases collected in Singapore General Hospital (January to August 2020). [file Table_2.XLSX]

## Sheet: Sheet1
GIDAID Clade	SNPs and Deletion
S	C8782T	T28144C
L	C241	C3037	A23403	C8782	G11083	C22227	A23063	G25563	G26144	T28144	G28882
V	G11083T	G26144T
G	C241T	C3037T	A23403G
GH	C241T	C3037T	A23403G	G25563T
GR	C241T	C3037T	A23403G	G28882A
GV	C241T	C3037T	A23403G	C22227T
GRY	C241T	C3037T	A23403G	G28882A	A23063T	T21765-	A21766-	C21767-	A21768-	T21769-	G21770-	T21991-	T21992-	A21993-
O (Others)	All other cases
